# Supplementary material for: The dynamics of wild Vitis species in response to climate change facilitate the breeding of grapevine and its rootstocks with climate resilience
Source: Hortic Res. 2025 Apr 10;12(7):uhaf104. doi: 10.1093/hr/uhaf104 (PMC12096287; doi:10.1093/hr/uhaf104)
Supplement: Web_Material_uhaf104 [file web_material_uhaf104.zip]

Archive with 2 entries (2 files):
- FigS1-S8.pdf
- Supplementary Table S1.xlsx
