# Supplementary material for: The dynamics of wild Vitis species in response to climate change facilitate the breeding of grapevine and its rootstocks with climate resilience
Source: Hortic Res. 2025 Apr 10;12(7):uhaf104. doi: 10.1093/hr/uhaf104 (PMC12096287; doi:10.1093/hr/uhaf104)
Supplement: Web_Material_uhaf104 [file web_material_uhaf104.zip › Supplementary Table S1.xlsx]

## Sheet: Sheet1
Table S1: Changes in the Area of Distribution Grape Varieties Under Climate Change Scenarios for 2090: SSP245 and SSP585
Grape Varieties		Area (105Km2)
		2081-2100 SSP245			2081-2100 SSP585			2081-2100 SSP245	2081-2100 SSP585
		Novel Suitability	Suitability Retained	Current Suitability	Novel Suitability	Suitability Retained	Current Suitability	Expansion-Contraction Ratio	Expansion-Contraction Ratio	Suitable for Rootstock
Cultivated Grapes	Vitis vinifera	11.2	130.32	13.99	19.5	125.4	18.91	-0.0193334	0.00408842	no
	table grapes	10.59	51.62	8.86	19.12	47.22	13.26	2.86801	9.68385	no
	Vitis Thompson Seedless	7.24	59.84	9.64	32.31	32.21	28.27	-0.0345423	0.0666887	no
	wine grapes	9.04	68.54	10.18	13.36	63.67	15.04	-1.44427	-2.13854	no
	Chardonnay	9.26	56.13	8.48	14.09	52.94	11.67	0.0120724	0.0374555	no
Wild Grapes	European wild grapes (V. vinifera ssp. sylvestris)	4.17	25.89	3.12	5.65	23.88	5.13	3.5994	1.79681	no
	North American grapes	1.07	30.18	1.17	1.94	30.37	0.89	-0.317853	3.38444	yes
	Vitis labrusca	1.83	1.37	0.02	1.68	1.35	0.04	130.798	118.192	yes
	Vitis riparia	1.23	9.79	1.61	2.09	9.1	2.31	-3.35974	-1.91175	no
	Vitis rupestris	2.64	14.4	2.72	2.08	12.83	4.29	-0.425186	-12.9144	no
	Vitis rotundifolia	5.32	2.23	0.08	4.82	2.21	0.09	227.228	204.633	yes
	Vitis aestivalis	1.08	22	1.81	2.21	22.09	1.73	-3.05965	2.0089	yes
	Vitis arizonica	0.84	5.15	0.47	1.29	4.85	0.77	6.59539	9.28316	yes
	Vitis cinerea	0.8	9.68	0.69	0.87	9.36	1.01	1.00532	-1.37133	no
	Vitis vulpina	1.92	17.52	1.21	3.36	17.53	1.2	3.77196	11.4938	yes
	Vitis monticola	0.19	1.23	0.08	0.28	1.13	0.18	7.90539	7.88009	yes
	Vitis girdiana	0.07	0.94	0.17	0.05	0.84	0.27	-9.46047	-20.0717	no
	East Asian grapes	0.86	26.55	0.72	1.51	27.05	0.36	0.534907	4.18795	yes
	Vitis davidi	3.18	13.52	0.39	3.52	13.5	0.41	20.0523	22.3745	yes
	Vitis heyneana	7.41	12.25	0.94	7.08	12.13	1.06	49.034	45.5905	yes
	Vitis amurensis	2.36	11.6	3.55	2.94	11.36	3.8	-7.90761	-5.65859	no
	Vitis piasezkii	1.2	8.17	0.61	1.15	8.01	0.77	6.66226	4.35205	yes
	Vitis bryoniifolia	1.49	21.8	1.17	2.6	21.62	1.35	1.35389	5.43416	yes
	Vitis pseudoreticulata	0.89	9.38	0.54	1.06	9.25	0.67	3.538	3.8942	yes
	Vitis romanetii	1.21	9.61	1.17	1.21	9.36	1.43	0.34054	0	no
	Vitis hancockii	1.87	10.8	0.92	2.06	10.49	1.23	8.10992	7.00694	yes
	Vitis flexuosa	1.19	17.1	1.03	2.06	17.29	0.84	0.890283	6.70021	yes
	Vitis chunganensis	0.78	5.57	0.59	1.03	5.66	0.5	3.21578	8.64571	yes
